# Supplementary material for: Positive leadership and health-related long-term outcomes among hospital nurses: a cross-sectional study
Source: Front Health Serv. 2026 May 22;6:1789258. doi: 10.3389/frhs.2026.1789258 (PMC13236877; doi:10.3389/frhs.2026.1789258)
Supplement: Supplementary file 4 [file Datasheet4.xlsx]

## Sheet: Supplementary file D
	PERMA-Lead	Age	Years of professional experience	Sex	Emotional demands	Physical demands	Quantitative demands	Demands to hide emotions	Meaning of work	Influence at work	Opportunities for development	Scope for breaks/holidays	Bond with the organization	Feedback	Quality of leadership	Social community at work	Role conflict	Social support at work	Unfair behaviour	Insecurity of the working environment	Rewards	Difficulties with demarcation	Work–private life conflict	Shift work	Intention to leave the profession	Job satisfaction	Burnout symptoms
PERMA-Lead	1	-0.0788558	-0.111711	-0.00636687	-0.286016	-0.289832	-0.23996	-0.357638	0.221908	0.244091	0.332886	0.235435	0.410518	0.428065	0.740408	0.394275	-0.241635	0.645353	-0.203805	-0.305452	0.436339	0.141252	-0.261717	-0.127407	-0.417784	0.589474	-0.175516
Age		1	0.890581	0.0273673	-0.329088	-0.377156	0.043585	-0.145035	0.100589	0.206053	-0.0155864	0.0662832	-0.0960057	-0.0412974	0.00289868	-0.00880566	-0.332252	-0.105516	-0.0831715	-0.0853046	0.0143726	-0.0972923	-0.0888113	-0.289755	-0.188185	0.0873649	-0.189325
Years of professional experience			1	-0.0262785	-0.244044	-0.365724	0.0952838	-0.0861021	0.0207741	0.0854451	-0.0306749	0.0181836	-0.110977	-0.106075	-0.0885921	-0.0672522	-0.249017	-0.128404	-0.13975	-0.115311	0.00913623	-0.066044	-0.0568611	-0.264704	-0.119268	0.0259897	-0.156039
Sex				1	-0.126797	-0.124127	-0.0207989	-0.0562159	0.0781806	-0.0440829	-0.0165886	-0.0964395	0.0399401	-0.100329	0.00644653	-0.0622299	-0.0944361	-0.00698206	0.0193627	-0.0818043	-0.0465314	-0.059501	-0.016906	0.0606446	-0.0768042	0.0530724	-0.184121
Emotional demands					1	0.528951	0.371911	0.275387	-0.296445	-0.257036	0.0164628	-0.302993	-0.0408474	-0.177859	-0.354143	-0.131373	0.440019	-0.178514	0.131936	0.228364	-0.15332	-0.00353172	0.328228	0.469056	0.275414	-0.354332	0.272843
Physical demands						1	0.296562	0.183416	-0.153002	-0.190258	-0.020414	-0.0897801	-0.126101	-0.0730333	-0.29921	-0.103013	0.418516	-0.206809	0.0818165	0.338215	-0.230999	0.157386	0.324147	0.418953	0.362636	-0.375169	0.352746
Quantitative demands							1	0.360621	-0.0985433	-0.160399	0.114803	-0.319802	-0.266416	-0.149826	-0.387407	-0.187204	0.329851	-0.185309	0.014221	0.149146	-0.110789	0.189614	0.411689	0.0695939	0.311592	-0.349096	0.209307
Demands to hide emotions								1	-0.305251	-0.274213	-0.0943246	-0.279206	-0.263121	-0.28882	-0.327383	-0.251442	0.405648	-0.19533	0.0467213	0.290013	-0.177959	0.214649	0.448609	0.10939	0.35582	-0.412435	0.405324
Meaning of work									1	0.234805	0.475708	0.174383	0.361809	0.234417	0.310413	0.166283	-0.291477	0.187256	-0.0786071	-0.215354	0.243263	-0.0375556	-0.349029	-0.0673419	-0.275438	0.414028	-0.35115
Influence at work										1	0.13533	0.237721	0.157744	0.232608	0.360478	0.139763	-0.329074	0.197896	-0.140133	-0.261698	0.205381	-0.0688617	-0.35222	-0.310606	-0.356068	0.31563	-0.223923
Opportunities for development											1	-0.0603302	0.400568	0.347711	0.386594	0.227467	-0.0586454	0.296629	-0.089969	-0.267244	0.422818	0.0252651	-0.0822654	0.132521	-0.14043	0.494723	-0.0915599
Scope for breaks/holidays												1	0.0770973	0.196758	0.285294	0.153119	-0.104272	0.19285	0.0885446	-0.111963	0.140075	0.0335935	-0.228	-0.195437	-0.0665552	0.256722	-0.0925252
Bond with the organization													1	0.310791	0.397378	0.239578	-0.132064	0.229147	-0.0636409	-0.238905	0.354441	-0.0199643	-0.275995	0.0335561	-0.356221	0.486245	-0.136357
Feedback														1	0.530523	0.360199	-0.165684	0.48432	0.0717917	-0.296742	0.397217	0.00144048	-0.225747	-0.116748	-0.141028	0.450945	-0.193087
Quality of leadership															1	0.333394	-0.36379	0.532949	-0.170768	-0.277676	0.545811	0.0342144	-0.338918	-0.150261	-0.286716	0.654326	-0.2247
Social community at work																1	-0.139548	0.564353	-0.192183	-0.319313	0.246522	-0.0199753	-0.230737	-0.114363	-0.153466	0.491691	-0.107793
Role conflict																	1	-0.168763	0.149006	0.299314	-0.28499	0.206604	0.428202	0.182968	0.33688	-0.404952	0.36532
Social support at work																		1	-0.256895	-0.433606	0.429915	-0.0395866	-0.298987	-0.0938319	-0.200947	0.545088	-0.148481
Unfair behaviour																			1	0.185945	0.0252574	-0.0144501	0.115852	0.0638913	0.106719	-0.122337	0.105045
Insecurity of the working environment																				1	-0.400767	0.112242	0.328921	0.0916419	0.368511	-0.532535	0.366494
Rewards																					1	0.10334	-0.251056	-0.104795	-0.151169	0.57286	-0.178117
Difficulties with demarcation																						1	0.338424	0.0157031	0.0892124	-0.0054348	0.128428
Work–private life conflict																							1	0.266725	0.437524	-0.448309	0.55226
Shift work																								1	0.0991313	-0.130196	0.206738
Intention to leave the profession																									1	-0.426726	0.492369
Job satisfaction																										1	-0.396866
Burnout symptoms																											1
